# Supplementary material for: Microstructure and Phase Equilibria in BCC-B2 Nb-Ti-Ru Refractory Superalloys
Source: Materials (Basel). 2024 Nov 7;17(22):5429. doi: 10.3390/ma17225429 (PMC11595505; doi:10.3390/ma17225429)
Supplement: Supplementary file 1 [file materials-17-05429-s001.zip]

Archive with 1 entries (1 files):
- materials-3218428-supplementary.pdf
